# Supplementary material for: Correlation between Heart fatty acid binding protein and severe COVID-19: A case-control study
Source: PLoS One. 2020 Apr 29;15(4):e0231687. doi: 10.1371/journal.pone.0231687 (PMC7190125; doi:10.1371/journal.pone.0231687)
Supplement: S1 Data — (XLSX) [file pone.0231687.s001.xlsx]

## Sheet: Sheet1
				Age	Sex(M/F)	CS	AC							Fever(°C)				FABP(ng/ml)			Hosp(Day)	Ca T（ng/ml）
		NO.(N)	Name				Dia	Hyp	CarD	CO	CLD	CKD	Ma	<37·3	37·3–38·0	38·1–39·0	>39·0	P	N	(Day)		P	N	Current smoking=CS
重症在院		1	FKL	53	女									36.7					4.99	6	18		0.006（入院第2天）	Any comorbidity=AC
																			5.15	7		0.019（入院第5天）		Diabetes=Dia
																			4.1	8		0.022(入院第7天)		Hypertension=Hyp
																			4.03	9		0.026（入院第8天)		Cardiovascular disease=Card D
																			3.97	10		0.026（入院第9天)		Chronic obstructive pulmonary disease=COPD
																			3.29	11		0.022（入院第10天)		Malignancy=MA
																			3.1	12		0.020（入院第11天)		Chronic liver disease=CLD
																			2.61	13			0.014（入院第12天)	Chronic kidney disease=CKD
																			3.34	14			0.011（入院第13天)
																			4.38	15			0.008（入院第14天)
																			3.57	16			0.007（入院第15天)
																			4.04	17			0.004（入院第16天)
																							0.006（入院第17天)
		2	MJQ	55	男					有				36.8				10.63		5	16		0.009
		3	ZQL	78	男			有							37.4			23.75		3		0.044（入院第2天）
																		24.68		4	15	0.056（入院第4天）
		4	ZXE	75	女				有					36.7					5.45	3	15		0.007(入院第1天)
																		11.09		4			0.01（入院第4天）
																		7.3		5			0.011（入院第5天）
		5	LML	31	男										37.6				5.13	2	15		0.004
		6	HJL	78	女					有					37.8				3.78	2	15		0.005
		7	THA	69	男									36.2				11.21		2		0.019（入院第2天）
		8	YAJ	56	女									36.5					7	1	13		0.008（入院第1天）
																		12.02		2			0.009（入院第2天）
																		9.2		3			0.008（入院第3天）
																		8.49		4			0.008（入院第4天）
																		9.69		5			0.005（入院第5天）
																			6.56	6			0.006（入院第6天）
																			6.79	7			0.006（入院第7天）
																			5.16	8			0.007（入院第8天）
																		8.55		9			0.011（入院第9天）
																			6.51	10			0.008（入院第10天）
																			5.46	11			0.008（入院第11天）
																		8.36		12			0.007（入院第12天）
		9	CDL	79	女									37.3				7.52		2	13		0.007
		10	WSM	79	男										37.9			19.18		2	13	0.018
		11	CYX	77	女		有									38.6		9.8		2	12		0.011
		12	ZMH	80	女									36				7.57		2	10
		13	LSG	51	男		有							37.3					4.61	3	9		0.006（入院第4天）
																			2.33	4			0.006(入院第5天)
																			3.86	5			0.005(入院第6天)
																			3.72	6			0.007(入院第7天)
																			2.65	7			0.006(入院第8天)
																			3.85	8			0.006(入院第9天)
		14	ZHP	65	男	有	有		有	有				36.5					3.83	1	8		0.008（入院第3天）
																			4.06	3			0.01（入院第4天）
																			6.69	4			0.009（入院第5天）
																			6.36	5			0.009（入院第6天）
																			4.48	6			0.008（入院第7天）
																			6.1	7			0.01（入院第8天）
		15	LY	25	女									36.5				18.52		2	5		0.003
		16	TGL	57	男									36.8					4.36	1	4		0.006
重症出院		17	JXF	44	女									36.8					3.52	1	8（总住院天数）		0.003
		18	ZBX	52	男												39.2		2.9	1	9		0.004
	死亡	19	LWS	52	男		有							36.7					5.16	1	9		0.006
		20	SY	60	男										37.5				4.74	1	15		0.009
		21	WWZ	41	男		有				有			36.6					6.3	2	8		0.014
		22	RMX	68	女		有	有							37.6				5.53	1	20		0.006
		23	FSY	75	女		有							36.6				7.6		2	12		0.004
		24	LXW	44	男									37.3					3.08	1	16		0.007
	死亡	25	YYB	78	女									36.7					4.44	2	12		0.027（入院第2天）
				60.88														8.12		3		0.02（入院第3天）
																			5.3	4			0.013（入院第4天）
																			5.78	5
																			6.72	6
																			5.59	7
																			5.91	8
																			4.07	9
