# Supplementary material for: Correlation between Heart fatty acid binding protein and severe COVID-19: A case-control study
Source: PLoS One. 2020 Apr 29;15(4):e0231687. doi: 10.1371/journal.pone.0231687 (PMC7190125; doi:10.1371/journal.pone.0231687)
Supplement: S2 Data — (XLSX) [file pone.0231687.s002.xlsx]

## Sheet: Sheet1
			Age	Sex(M/F)	CS	AC							Fever(°C)				FABP(ng/ml)			Hosp(Day)	Ca T（ng/ml）			4.99
	NO.(N)	Name				Dia	Hyp	CarD	CO	CLD	CKD	Ma	<37·3	37·3–38·0	38·1–39·0	>39·0	P	N	(Day)		P	N	Current smoking=CS	10.63
轻症在院	1	LTH	55	男									36.8					3.55	1	22		0.006	Any comorbidity=AC	23.75
	2	YXL	42	男			有						36.8					2.64	3	22		0.004	Diabetes=Dia	24.68
	3	YDQ	41	男									37.2					2.72	1	22			Hypertension=Hyp	11.09
	4	WM	45	男									36.6					3.98	1	20		0.006	Cardiovascular disease=Card D	5.13
	5	CJX	24	男	有								36.6					3.42	2	18		0.003	Chronic obstructive pulmonary disease=COPD	3.78
	6	XYX	33	男										37.4			9.8		2	18		0.011	Malignancy=MA	11.21
	7	CYQ	36	女									37.2					3.1	2	18			Chronic liver disease=CLD	4.61
	8	TJY	15	女									36.1					4.1	2	18		0.003	Chronic kidney disease=CKD	12.02
	9	YDX	56	女									36.7				7.04		2	15		0.004		7.52
	10	GL	34	男									36.5					2.79	2	14		0.005		19.18
																		6.17	3					9.8
																		5.3	4					7.57
																		6.03	5					4.06
																		4.83	6					18.52
																		5.65	7					4.36
																		3.75	9					3.52
																		5.4	10					2.9
																		4.12	11					5.16
																		5.06	12					4.74
																	9.15		13					6.3
	11	CWL	37	男										38				5.93	2	14		0.007		5.53
轻症出院	12	PH	39	男	有									38				3.08	1	9天（总住院天数）		0.004		7.6
	13	CFY	38	男									36.5					3.89	1	15天		0.004		8.12
	14	HWP	53	女										37.7				3.58	1	14天		0.005		3.55
	15	WWL	46	女										37.6				1.76	1	15天		0.004		2.64
	16	QY	44	男			有								38.5			4.01	3	17天				2.72
	17	RKJ	51	男									36.2					3.26	1	17天		0.003		3.98
	18	TXP	55	女									36.3					4.1	2	13天		0.003		3.42
	19	LSX	48	男										37.5				4.14	1	19天		0.005		9.8
	20	ZXY	46	男						有			36.7					2.48	1	20天		0.004		3.1
																								4.1
																								7.04
																								2.79
																								5.93
																								3.08
																								3.89
																								3.58
																								1.76
																								4.01
																								3.26
																								4.1
																								4.14
																								2.48
																								6.80311
